# Supplementary material for: Risk-Benefit of IBD Drugs: A Physicians and Patients Survey
Source: J Clin Med. 2023 Apr 24;12(9):3094. doi: 10.3390/jcm12093094 (PMC10179123; doi:10.3390/jcm12093094)
Supplement: Supplementary file 1 [file jcm-12-03094-s001.zip]

Archive with 1 entries (1 files):
- jcm-2344057-supplementary.pdf
